# Supplementary material for: Interactions among Escovopsis, Antagonistic Microfungi Associated with the Fungus-Growing Ant Symbiosis
Source: J Fungi (Basel). 2021 Nov 25;7(12):1007. doi: 10.3390/jof7121007 (PMC8703566; doi:10.3390/jof7121007)
Supplement: Supplementary file 1 [file jof-07-01007-s001.zip]

Archive with 1 entries (1 files):
- jof-1388340-supplementary.pdf
